# Supplementary material for: Determinants of Patient Satisfaction with Vascular Access in Hemodialysis: Insights from a Multicenter Study in Italy
Source: Clin Pract. 2025 Oct 31;15(11):203. doi: 10.3390/clinpract15110203 (PMC12650811; doi:10.3390/clinpract15110203)
Supplement: Supplementary file 1 [file clinpract-15-00203-s001.zip]

Archive with 1 entries (1 files):
- clinpract-3863669-supplementary.pdf
